# Supplementary material for: MOC Composites for Construction: Improvement in Water Resistance by Addition of Nanodopants and Polyphenol
Source: Polymers (Basel). 2023 Nov 1;15(21):4300. doi: 10.3390/polym15214300 (PMC10650835; doi:10.3390/polym15214300)
Supplement: Supplementary file 1 [file polymers-15-04300-s001.zip]

Archive with 1 entries (1 files):
- polymers-2687919-supplementary.pdf
